# Supplementary material for: Arcopilins: A New Family of Staphylococcus aureus Biofilm Disruptors from the Soil Fungus Arcopilus navicularis
Source: J Med Chem. 2024 Aug 14;67(17):15029–40. doi: 10.1021/acs.jmedchem.4c00585 (PMC11403616; doi:10.1021/acs.jmedchem.4c00585)
Supplement: Supplementary file 2 — jm4c00585_si_002.csv [file jm4c00585_si_002.csv]

Compound	Smile	MIC B. subtilis	MIC E. coli	MIC P. aeruginosa	MIC S. aureus	MIC S. aureus	MIC C. violaceum	MIC A. baumannii	MIC M. smegmatis	MIC W. anomalus	MIC S. pombe	MIC C. albicans	MIC M. hiemalis	MIC R. glutinis	IC50 KB-3-1	IC50 L929
1	O=C(C(C([C@@H](C)C[C@H](C)C[C@@H](C)C(C)=O)=O)=C/1O)NC1=C/C2=CC=CC=C2	66,7			66,7	31,3					66,7	66,7	66,7		8,9	14
2	O=C(C(C([C@@H](C)C[C@H](C)C[C@@H](C)[C@@H](O)C)=O)=C/1O)NC1=C/C2=CC=CC=C2	66,7			66,7
3	O=C(C(C([C@@H](C)C[C@H](C)C[C@@H](C)[C@@H](OC=O)C)=O)=C/1O)NC1=C/C2=CC=CC=C2	33,3			33,3								66,7		0,8	1,4
4	O=C(C(C([C@@H](C)C[C@H](C)C[C@@H](C)CC)=O)=C/1O)NC1=C/C2=CC=CC=C2	4,2							66,7				66,7		0,8	1,7
5	O=C(C(C([C@@H](C)C[C@H](C)C[C@](C)(O)C(CO)=O)=O)=C/1O)NC1=C/C2=CC=CC=C2
6	O=C(C(C([C@@H](C)C[C@H](C)C[C@](C)(O)[C@@H](O)C(O)=O)=O)=C/1O)NC1=C/C2=CC=CC=C2
7	OC(C(C1=CC=CC=C1)=CN2O)=C([C@@H]3[C@@H](C)C[C@H](C)[C@H]([C@H](CC)C)O3)C2=O	8,3			16,6										0,0002	0,000024
